# Supplementary material for: Modeling Binary and Multicomponent Systems Containing Supercritical CO2 with Polyethylene Glycols and Compounds Relevant to the Biodiesel Production
Source: Molecules. 2022 Sep 7;27(18):5785. doi: 10.3390/molecules27185785 (PMC9506037; doi:10.3390/molecules27185785)
Supplement: Supplementary file 1 [file molecules-27-05785-s001.zip]

Archive with 1 entries (1 files):
- molecules-1878326-SI.pdf
